# Supplementary material for: VRN-1 gene- associated prerequisites of spring growth habit in wild tetraploid wheat T. dicoccoides and the diploid A genome species
Source: BMC Plant Biol. 2015 Mar 31;15:94. doi: 10.1186/s12870-015-0473-x (PMC4383061; doi:10.1186/s12870-015-0473-x)
Supplement: Additional file 1: — Polymorphisms at the promoter and 1 st intron regions of VRN-A1 gene in X accessions of diploid Triticum species and Y accessions of tetraploid T. dicoccoides. [file 12870_2015_473_MOESM1_ESM.xlsx]

## Sheet: Additional file 1
Additional file 1
Genus, section, genome, species	Accession number	Scientific name	Country of origin	VRN-A1 promoter	Insertion 0.5 kb*	Deletion 1.4 kb*
section Monococcum Dum.AA T. monococcum L.	TRI 1510	T.monococcum L. var. nigricultum Flaksb.	Albania	VRN-A1	+/-	-
	TRI 1511	T. monococcum L. var. vulgare Körn.	Albania	VRN-A1	+	-
	TRI 17219	T. monococcum L. var. monococcum	Albania	VRN-A1	-	-
	TRI 19310	T. monococcum L. var. vulgare Körn.	Albania	VRN-A1	+	-
	TRI 1991	T. monococcum L. var. vulgare Körn.	Albania	VRN-A1	-	-
	TRI 2124	T.monococcum L. var. atriaristatum Flaksb.	Albania	VRN-A1	-	-
	TRI 28872	T. monococcum L. var. macedonicum Papag.	Albania	VRN-A1	+	-
	TRI 3431	T.monococcum L. var. flavescens Körn.	Austria	VRN-A1f	+	-
	TRI 19069	T. monococcum L. var. vulgare Körn.	Balkan	VRN-A1	+	-
	TRI 19372	T.monococcum L. var. hornemannii (Clemente) Körn.	Balkan	VRN-A1	-	-
	TRI 1996	T. monococcum L. var. vulgare Körn.	Bulgaria	VRN-A1	+	-
	TRI 1997	T. monococcum L. var. vulgare Körn.	Bulgaria	VRN-A1	-	-
	TRI 2125	T. monococcum L. var. vulgare Körn.	Bulgaria	VRN-A1	+	-
	TRI 2923	T. monococcum L. var. vulgare Körn.	Bulgaria	VRN-A1	-	-
	TRI 1512	T. monococcum L. var. vulgare Körn.	Europe	VRN-A1	-	-
	TRI 2001	T.monococcum L. var. hornemannii (Clemente) Körn.	Europe	VRN-A1	-	-
	TRI 2003	T.monococcum L. var. hornemannii (Clemente) Körn.	Europe	VRN-A1	-	-
	TRI 2004	T.monococcum L. var. hornemannii (Clemente) Körn.	Europe	VRN-A1	-	-
	TRI 2005	T.monococcum L. var. hornemannii (Clemente) Körn.	Europe	VRN-A1	-	-
	TRI 2012	T. monococcum L. var. macedonicum Papag.	Europe	VRN-A1	-	-
	TRI 3635	T. monococcum L. var. vulgare Körn.	Europe	VRN-A1	-	-
	TRI 4322	T.monococcum L. var. flavescens Körn.	Europe	VRN-A1f	+	-
	TRI 4323	T.monococcum L. var. pseudoflavescens Flaksb.	Europe	VRN-A1	-	-
	TRI 565	T. monococcum L. var. vulgare Körn.	Europe	VRN-A1	+	-
	TRI 577	T.monococcum L. var. hornemannii (Clemente) Körn.	Europe	VRN-A1	-	-
	TRI 580	T.monococcum L. var. flavescens Körn.	Europe	VRN-A1	-	-
	TRI 12942	T. monococcum L. var. vulgare Körn.	France	VRN-A1	-	-
	TRI 17973	T.monococcum L. var. hornemannii (Clemente) Körn.	Germany	VRN-A1	-	-
	TRI 19420	T. monococcum L. var. vulgare Körn.	Germany	VRN-A1	-	-
	TRI 1982	T. monococcum L. var. vulgare Körn.	Greece	VRN-A1	+	-
	TRI 1983	T. monococcum L. var. vulgare Körn.	Greece	VRN-A1	+	-
	TRI 1989	T. monococcum L. var. vulgare Körn.	Greece	VRN-A1	-	-
	TRI 644	T.monococcum L.	Greece	VRN-A1	+	-
	TRI 17206	T. monococcum L. var. macedonicum Papag.	Italy	VRN-A1	-	-
	TRI 19182	T.monococcum L. var. hornemannii (Clemente) Körn.	Morocco	VRN-A1	-	-
	TRI 28870	T. monococcum L. var. monococcum	Morocco	VRN-A1	-	-
	TRI 28871	T.monococcum L. var. sofianum Stranski	Morocco	VRN-A1f	+	-
	TRI 13136	T. monococcum L. var. macedonicum Papag.	Romania	VRN-A1	-	-
	TRI 13137	T. monococcum L. var. macedonicum Papag.	Romania	VRN-A1	-	-
	TRI 28868	T. monococcum L. var. vulgare Körn.	Romania	VRN-A1	-	-
	TRI 17054	T. monococcum L. var. monococcum	Spain	VRN-A1f	+	-
	TRI 17212	T. monococcum L. var. monococcum	Spain	VRN-A1	+	-
	TRI 2017	T. monococcum L. var. vulgare Körn.	Switzerland	VRN-A1	-	-
	TRI 4327	T.monococcum L. var. hornemannii (Clemente) Körn.	Switzerland	VRN-A1	-	-
	TRI 17025	T. monococcum L. var. macedonicum Papag.	Turkey	VRN-A1	-	-
	TRI 17026	T. monococcum L. var. macedonicum Papag.	Turkey	VRN-A1	-	-
	TRI 17027	T. monococcum L. var. macedonicum Papag.	Turkey	VRN-A1	-	-
	TRI 17730	T. monococcum L. var. monococcum	Turkey	VRN-A1	-	-
	TRI 17947	T. monococcum L. var. macedonicum Papag.	Turkey	VRN-A1	-	-
	TRI 19235	T. monococcum L. var. monococcum	Turkey	VRN-A1	+/-	-
	TRI 2009	T. monococcum L. var. macedonicum Papag.	Turkey	VRN-A1	-	-
	TRI 2010	T. monococcum L. var. vulgare Körn.	Turkey	VRN-A1	-	-
	TRI 19070	T.monococcum L. var. hornemannii (Clemente) Körn.	unknown	VRN-A1	-	-
	TRI 19 144	T.monococcum L. var. hornemannii (Clemente) Körn.	unknown	VRN-A1	-	-
	TRI 19411	T.monococcum L. var. flavescens Körn.	unknown	VRN-A1	-	-
	TRI 19424	T.monococcum L. var. hohensteinii Flaksb.	unknown	VRN-A1	-	-
	TRI 19434	T.monococcum L.	unknown	VRN-A1	-	-
	TRI 28869	T. monococcum L. var. macedonicum Papag.	unknown	VRN-A1	+/-	-
	TRI 7130	T.monococcum L. var. hohensteinii Flaksb.	unknown	VRN-A1	-	-
	TRI 895	T.monococcum L. var. hornemannii (Clemente) Körn.	unknown	VRN-A1	-	-
	TRI 19319	T.monococcum L. var. hornemannii (Clemente) Körn.	USA	VRN-A1	+	-
T. boeoticum Boiss.	TRI 3015	T.boeoticum Boiss. subsp. thaoudar (Reut. ex Hausskn.) Grossh. var. rufinigrum (Tumanian) A.Filat. & Dorof.	Europe	VRN-A1	+	-
	TRI 17062	T.boeoticum Boiss.	Germany	VRN-A1	-	-
	TRI 17103	T.boeoticum Boiss. var. viridialbinigrescens K.Hammer & A.Filat.	Iran	VRN-A1h	-	-
	TRI 17104	T.boeoticum Boiss. var. viridialbinigrescens K.Hammer & A.Filat.	Iran	VRN-A1	-	-
	TRI 17105	T.boeoticum Boiss. subsp. thaoudar (Reut. ExHausskn.) Grossh. var. viridinigrum Flaksb.	Iran	VRN-A1h	-	-
	TRI 17106	T.boeoticum Boiss. subsp. thaoudar (Reut. ex Hausskn.) Grossh. var. abovjanii A.Filat. & Dorof.	Iran	VRN-A1h	-	-
	TRI 17094	T.boeoticum Boiss. subsp. thaoudar (Reut. ExHausskn.) Grossh. var. viridinigrum Flaksb.	Iraq	VRN-A1h	-	-
	TRI 17098	T.boeoticum Boiss. subsp. thaoudar (Reut. Ex Hausskn.) Grossh. var. viridalbum A.Filat.	Iraq	VRN-A1h	-	-
	TRI 17101	T.boeoticum Boiss. subsp. thaoudar (Reut. ex Hausskn.) Grossh. var. biarpurunivir Gandilyan	Iraq	VRN-A1	-	-
	TRI 17102	T.boeoticum Boiss. subsp. thaoudar (Reut. exHausskn.) Grossh. var. luteinigrum (Kovarsky) A.Filat. & Dorof.	Iraq	VRN-A1h	-	-
	TRI 17107	T.boeoticum Boiss. var. viridihaussknechtii K.Hammer & A.Filat.	Iraq	VRN-A1h	-	-
	TRI 17108	T.boeoticum Boiss. var. viridialbinigrescens K.Hammer & A.Filat.	Iraq	VRN-A1h	-	-
	TRI 17109	T.boeoticum Boiss. var. viridialbinigrescens K.Hammer & A.Filat.	Iraq	VRN-A1	-	-
	TRI 17166	T.boeoticum Boiss. subsp. thaoudar (Reut. ExHausskn.) Grossh. var. biarpurunivir Gandilyan	Iraq	VRN-A1h	-	-
	TRI 17167	T.boeoticum Boiss. var. viridihaussknechtii K.Hammer & A.Filat.	Iraq	VRN-A1h	-	-
	TRI 17168	T.boeoticum Boiss. subsp. thaoudar (Reut. ex Hausskn.) Grossh. var. abovjanii A.Filat. & Dorof.	Iraq	VRN-A1	-	-
	TRI 17822	T.boeoticum Boiss. subsp. thaoudar (Reut. Ex Hausskn.) Grossh. var. biarpurunivir Gandilyan	Iraq	VRN-A1h	-	-
	TRI 18375	T.boeoticum Boiss. subsp. thaoudar (Reut. Ex Hausskn.) Grossh. var. gegadiricum A.Filat.	Iraq	VRN-A1h	-	-
	TRI 18377	T.boeoticum Boiss.	Iraq	VRN-A1h	-	-
	TRI 18791	T.boeoticum Boiss. subsp. thaoudar (Reut. ex Hausskn.) Grossh. var. viridifuscum A.Filat.	Iraq	VRN-A1h	-	-
	TRI 29442	T.boeoticum Boiss. subsp. thaoudar (Reut. ex Hausskn.) Grossh.	Iraq	VRN-A1h	-	-
	TRI 17117	T.boeoticum Boiss. var. viridialbinigrescens K.Hammer & A.Filat.	Lebanon	VRN-A1	-	-
	TRI 17164	T.boeoticum Boiss. subsp. thaoudar (Reut. ExHausskn.) Grossh. var. viridinigrum Flaksb.	Lebanon	VRN-A1h	-	-
	TRI 17818	T.boeoticum Boiss. subsp. thaoudar (Reut. Ex Hausskn.) Grossh. var. biarpurunivir Gandilyan	Lebanon	VRN-A1h	-	-
	TRI 17071	T.boeoticum Boiss. subsp. thaoudar (Reut. Ex Hausskn.) Grossh. var. biarpurunivir Gandilyan	Turkey	VRN-A1	-	-
	TRI 17072	T.boeoticum Boiss. subsp. thaoudar (Reut. ExHausskn.) Grossh. var. biarpurunivir Gandilyan	Turkey	VRN-A1	-	-
	TRI 17073	T.boeoticum Boiss. subsp. thaoudar (Reut. ExHausskn.) Grossh. var. viridinigrum Flaksb.	Turkey	VRN-A1	-	-
	TRI 17074	T.boeoticum Boiss. subsp. thaoudar (Reut. ex Hausskn.) Grossh. var. viridifuscum A.Filat.	Turkey	VRN-A1	-	-
	TRI 17076	T.boeoticum Boiss. subsp. thaoudar (Reut. ex Hausskn.) Grossh. var. abovjanii A.Filat. & Dorof.	Turkey	VRN-A1	-	-
	TRI 17078	T.boeoticum Boiss. subsp. thaoudar (Reut. exHausskn.) Grossh. var. abovjanii A.Filat. & Dorof.	Turkey	VRN-A1	-	-
	TRI 17079	T.boeoticum Boiss. subsp. thaoudar (Reut. ex Hausskn.) Grossh. var. viridifuscum A.Filat.	Turkey	VRN-A1	-	-
	TRI 17080	T.boeoticum Boiss. subsp. thaoudar (Reut. ex Hausskn.) Grossh. var. abovjanii A.Filat. & Dorof.	Turkey	VRN-A1	-	-
	TRI 17081	T.boeoticum Boiss. var. viridihaussknechtii K.Hammer & A.Filat.	Turkey	VRN-A1h	-	-
	TRI 17090	T.boeoticum Boiss. var. viridihaussknechtii K.Hammer & A.Filat.	Turkey	VRN-A1	-	-
	TRI 17092	T.boeoticum Boiss. var. viridihaussknechtii K.Hammer & A.Filat.	Turkey	VRN-A1	-	-
	TRI 17111	T.boeoticum Boiss. var. viridihaussknechtii K.Hammer & A.Filat.	Turkey	VRN-A1h	-	-
	TRI 17125	T.boeoticum Boiss.	Turkey	VRN-A1	-	-
	TRI 17812	T.boeoticum Boiss.	Turkey	VRN-A1	-	-
	TRI 17814	T.boeoticum Boiss.	Turkey	VRN-A1	-	-
	TRI 17821	T.boeoticum Boiss. subsp. thaoudar (Reut. ex Hausskn.) Grossh. var. azerbajdjanicum (Jakubz.) A.Filat. & Dorof.	Turkey	VRN-A1	-	-
	TRI 18330	T.boeoticum Boiss.	Turkey	VRN-A1	-	-
	TRI 18331	T.boeoticum Boiss.	Turkey	VRN-A1h	-	-
	TRI 18338	T.boeoticum Boiss.	Turkey	VRN-A1	-	-
	TRI 18339	T.boeoticum Boiss. var. viridialbinigrescens K.Hammer & A.Filat.	Turkey	VRN-A1	-	-
	TRI 18341	T.boeoticum Boiss. subsp. thaoudar (Reut. Ex Hausskn.) Grossh. var. gegadiricum A.Filat.	Turkey	VRN-A1	-	-
	TRI 18346	T.boeoticum Boiss. subsp. thaoudar (Reut. ex Hausskn.) Grossh. var. Thaoudar	Turkey	VRN-A1	-	-
	TRI 18351	T.boeoticum Boiss. var. viridihaussknechtii K.Hammer & A.Filat.	Turkey	VRN-A1	-	-
	TRI 18359	T.boeoticum Boiss. subsp. thaoudar (Reut. ex Hausskn.) Grossh. var. harnicum A.Filat. & Dorof.	Turkey	VRN-A1	-	-
	TRI 18434	T.boeoticum Boiss. subsp. thaoudar (Reut. ex Hausskn.) Grossh. var. azerbajdjanicum (Jakubz.) A.Filat. & Dorof.	Turkey	VRN-A1	-	-
	TRI 18437	T.boeoticum Boiss.	Turkey	VRN-A1	-	-
	TRI 18445	T.boeoticum Boiss.	Turkey	VRN-A1	-	-
	TRI 17302	T.boeoticum Boiss. var. viridialbinigrescens K.Hammer & A.Filat.	unknown	VRN-A1	-	-
	TRI 18334	T.boeoticum Boiss. var. viridialbinigrescens K.Hammer & A.Filat.	unknown	VRN-A1	-	-
	TRI 18336	T.boeoticum Boiss.	unknown	VRN-A1	-	-
	TRI 18337	T.boeoticum Boiss.	unknown	VRN-A1	-	-
	TRI 18340	T.boeoticum Boiss. var. viridialbinigrescens K.Hammer & A.Filat.	unknown	VRN-A1	-	-
	TRI 18342	T.boeoticum Boiss.	unknown	VRN-A1	-	-
	TRI 9862	T.boeoticum Boiss. subsp. boeoticum var. pubescentinigrum (Flaksb.) A.Filat. & Dorof.	USSR	VRN-A1	-	-
	TRI 9863	T.boeoticum Boiss.	USSR	VRN-A1	-	-
Triticum L. section Urartu Dorof. et A.Filat AA T. urartu Thum ex Gandil.	TRI 17135	T.urartu Tumanian ex Gandilyan var. albonigricans Tumanian	Lebanon	VRN-A1u	-	+
	TRI 17136	T.urartu Tumanian ex Gandilyan var. albonigricans Tumanian	Lebanon	VRN-A1u	-	+
	TRI 17137	T.urartu Tumanian ex Gandilyan var. albonigricans Tumanian	Lebanon	VRN-A1u	-	+
	TRI 17138	T.urartu Tumanian ex Gandilyan var. spontaneoalbum Tumanian	Lebanon	VRN-A1u	-	+
	TRI 17140	T.urartu Tumanian ex Gandilyan var. albonigricans Tumanian	Lebanon	VRN-A1u	-	+
	TRI 17141	T.urartu Tumanian ex Gandilyan var. nigrum Tumanian	Lebanon	VRN-A1u	-	+
	TRI 17142	T.urartu Tumanian ex Gandilyan var. albonigricans Tumanian	Lebanon	VRN-A1u	-	+
	TRI 17143	T.urartu Tumanian ex Gandilyan var. albonigricans Tumanian	Lebanon	VRN-A1u	-	+
	TRI 17144	T.urartu Tumanian ex Gandilyan var. albonigricans Tumanian	Lebanon	VRN-A1u	-	+
	TRI 17145	T.urartu Tumanian ex Gandilyan var. albonigricans Tumanian	Lebanon	VRN-A1u	-	+
	TRI 17146	T.urartu Tumanian ex Gandilyan var.spontaneoalbum Tumanian	Lebanon	VRN-A1	-	+
	TRI 17148	T.urartu Tumanian ex Gandilyan var. nigrum Tumanian	Lebanon	VRN-A1u	-	+
	TRI 17150	T.urartu Tumanian ex Gandilyan var.spontaneoalbum Tumanian	Lebanon	VRN-A1u	-	+
	TRI 17151	T.urartu Tumanian ex Gandilyan var.spontaneoalbum Tumanian	Lebanon	VRN-A1u	-	+
	TRI 17153	T.urartu Tumanian ex Gandilyan var.spontaneoalbum Tumanian	Lebanon	VRN-A1u	-	+
	TRI 17154	T.urartu Tumanian ex Gandilyan var. albonigricans Tumanian	Lebanon	VRN-A1u	-	+
	TRI 17155	T.urartu Tumanian ex Gandilyan var. spontaneoalbum Tumanian	Lebanon	VRN-A1u	-	+
	TRI 17156	T.urartu Tumanian ex Gandilyan var. albonigricans Tumanian	Lebanon	VRN-A1u	-	+
	TRI 17157	T.urartu Tumanian ex Gandilyan var. albonigricans Tumanian	Lebanon	VRN-A1u	-	+
	TRI 17158	T.urartu Tumanian ex Gandilyan var.spontaneoalbum Tumanian	Lebanon	VRN-A1u	-	+
	TRI 17160	T.urartu Tumanian ex Gandilyan var.spontaneoalbum Tumanian	Lebanon	VRN-A1u	-	+
	TRI 17163	T.urartu Tumanian ex Gandilyan var.spontaneoalbum Tumanian	Lebanon	VRN-A1u	-	+
	TRI 17173	T.urartu Tumanian ex Gandilyan var. albonigricans Tumanian	Lebanon	VRN-A1u	-	+
	TRI 17257	T.urartu Tumanian ex Gandilyan var. albonigricans Tumanian	Lebanon	VRN-A1u	-	+
	TRI 18411	T.urartu Tumanian ex Gandilyan var. turcicum K.Hammer & A.Filat.	Lebanon	VRN-A1u	-	+
	TRI 17118	T.urartu Tumanian ex Gandilyan var.spontaneoalbum Tumanian	Turkey	VRN-A1u	-	+
	TRI 17119	T.urartu Tumanian ex Gandilyan var. pubescentiurartu K.Hammer & A.Filat.	Turkey	VRN-A1u	-	+
	TRI 17121	T.urartu Tumanian ex Gandilyan var. pubescentiurartu K.Hammer & A.Filat.	Turkey	VRN-A1u	-	+
	TRI 17122	T.urartu Tumanian ex Gandilyan var.spontaneoalbum Tumanian	Turkey	VRN-A1u	-	+
	TRI 17123	T.urartu Tumanian ex Gandilyan var. nigrum Tumanian	Turkey	VRN-A1u	-	+
	TRI 17124	T.urartu Tumanian ex Gandilyan var. spontaneoalbum Tumanian	Turkey	VRN-A1u	-	+
	TRI 17126	T.urartu Tumanian ex Gandilyan var. nigrum Tumanian	Turkey	VRN-A1u	-	+
	TRI 17128	T.urartu Tumanian ex Gandilyan var. spontaneoalbum Tumanian	Turkey	VRN-A1u	-	+
	TRI 17129	T.urartu Tumanian ex Gandilyan var. binartulutriru Gandilyan	Turkey	VRN-A1u	-	+
	TRI 17132	T.urartu Tumanian ex Gandilyan var.binartulutriru Gandilyan	Turkey	VRN-A1u	-	+
	TRI 17133	T.urartu Tumanian ex Gandilyan var.spontaneoalbum Tumanian	Turkey	VRN-A1u	-	+
	TRI 17134	T.urartu Tumanian ex Gandilyan var.spontaneoalbum Tumanian	Turkey	VRN-A1u	-	+
	TRI 17159	T.urartu Tumanian ex Gandilyan var. turcicum K.Hammer & A.Filat.	Turkey	VRN-A1u	-	+
	TRI 17170	T.urartu Tumanian ex Gandilyan var. nigrum Tumanian	Turkey	VRN-A1u	-	+
	TRI 17172	T.urartu Tumanian ex Gandilyan var. spontaneoalbum Tumanian	Turkey	VRN-A1u	-	+
section Dicoccoides Flaksb. BBAA T. turgidum ssp. dicoccoides Thell.	IG 113301	T.turgidum ssp. dicoccoides Thell.	Iran	VRN-A1u'	-	+
	IG 113302	T.turgidum ssp. dicoccoides Thell.	Iran	VRN-A1u'	-	+
	IG 131234	T.turgidum ssp. dicoccoides Thell.	Iran	VRN-A1u'	-	+
	IG 131232	T.turgidum ssp. dicoccoides Thell.	Iraq	VRN-A1u'	-	+
	IG 109085	T.turgidum ssp. dicoccoides Thell.	Iraq	VRN-A1u'	-	+
	IG 109088	T.turgidum ssp. dicoccoides Thell.	Iraq	VRN-A1u'	-	+
	IG 131233	T.turgidum ssp. dicoccoides Thell.	Iraq	VRN-A1u'	-	+
	127H	T.turgidum ssp. dicoccoides Thell.	Israel	VRN-A1u'	-	+
	165H	T.turgidum ssp. dicoccoides Thell.	Israel	VRN-A1u'	-	+
	280A	T.turgidum ssp. dicoccoides Thell.	Israel	VRN-A1u'	-	+
	321H	T.turgidum ssp. dicoccoides Thell.	Israel	VRN-A1u'	-	+
	845H	T.turgidum ssp. dicoccoides Thell.	Israel	VRN-A1u'	-	+
	851H	T.turgidum ssp. dicoccoides Thell.	Israel	VRN-A1u'	-	+
	854H	T.turgidum ssp. dicoccoides Thell.	Israel	VRN-A1u'	-	+
	8935H	T.turgidum ssp. dicoccoides Thell.	Israel	VRN-A1u'	-	+
	8945H	T.turgidum ssp. dicoccoides Thell.	Israel	VRN-A1u'	-	+
	8960H	T.turgidum ssp. dicoccoides Thell.	Israel	VRN-A1u'	-	+
	9260H	T.turgidum ssp. dicoccoides Thell.	Israel	VRN-A1u'	-	+
	9285H	T.turgidum ssp. dicoccoides Thell.	Israel	VRN-A1u'	-	+
	IG 46273	T.turgidum ssp. dicoccoides Thell.	Israel	VRN-A1b	-	+
	IG 46280	T.turgidum ssp. dicoccoides Thell.	Israel	VRN-A1u'	-	+
	IG 46283	T.turgidum ssp. dicoccoides Thell.	Israel	VRN-A1u'	-	+
	IG 46288	T.turgidum ssp. dicoccoides Thell.	Israel	VRN-A1d	-	+
	IG 46306	T.turgidum ssp. dicoccoides Thell.	Israel	VRN-A1b	-	+
	IG 46380	T.turgidum ssp. dicoccoides Thell.	Israel	VRN-A1u'	-	+
	k-5198**	T.turgidum ssp. dicoccoides Thell.	Israel	VRN-A1u'	-	del. of 7.2 kb
	PI 428100	T.turgidum ssp. dicoccoides Thell.	Israel	VRN-A1u'	-	+
	PI 471031	T.turgidum ssp. dicoccoides Thell.	Israel	VRN-A1u'	-	+
	PI 471068	T.turgidum ssp. dicoccoides Thell.	Israel	VRN-A1u'	-	+
	TZ124A	T.turgidum ssp. dicoccoides Thell.	Israel	VRN-A1u'	-	+
	TZ45A	T.turgidum ssp. dicoccoides Thell.	Israel	VRN-A1u'	-	+
	TZ51A	T.turgidum ssp. dicoccoides Thell.	Israel	VRN-A1u'	-	+
	TZ74A	T.turgidum ssp. dicoccoides Thell.	Israel	VRN-A1u'	-	+
	IG 139189**	T.turgidum ssp. dicoccoides Thell.	Jordan	VRN-A1u'	-	del. of 7.2 kb
	IG 46353	T.turgidum ssp. dicoccoides Thell.	Jordan	VRN-A1u'	-	+
	IG 46386	T.turgidum ssp. dicoccoides Thell.	Jordan	VRN-A1u'	-	+
	IG 46388***	T.turgidum ssp. dicoccoides Thell.	Jordan	VRN-A1u'	-	+
	IG 110815	T.turgidum ssp. dicoccoides Thell.	Lebanon	VRN-A1u'	-	+
	IG 110818	T.turgidum ssp. dicoccoides Thell.	Lebanon	VRN-A1u'	-	+
	IG 110822***	T.turgidum ssp. dicoccoides Thell.	Lebanon	VRN-A1u'	-	+
	IG 110829	T.turgidum ssp. dicoccoides Thell.	Lebanon	VRN-A1u'	-	+
	IG 110832	T.turgidum ssp. dicoccoides Thell.	Lebanon	VRN-A1u'	-	+
	IG 139362	T.turgidum ssp. dicoccoides Thell.	Lebanon	VRN-A1u'	-	+
	IG 46297**	T.turgidum ssp. dicoccoides Thell.	Lebanon	VRN-A1u'	-	del. of 7.2 kb
	IG 46524	T.turgidum ssp. dicoccoides Thell.	Lebanon	VRN-A1u'	-	+
	IG 46525	T.turgidum ssp. dicoccoides Thell.	Lebanon	VRN-A1u'	-	+
	IG 46526	T.turgidum ssp. dicoccoides Thell.	Lebanon	VRN-A1u'	-	+
	IG 46527	T.turgidum ssp. dicoccoides Thell.	Lebanon	VRN-A1u'	-	+
	IG 46528***	T.turgidum ssp. dicoccoides Thell.	Lebanon	VRN-A1u'	-	+
	IG 46531	T.turgidum ssp. dicoccoides Thell.	Lebanon	VRN-A1u'	-	+
	IG 46532	T.turgidum ssp. dicoccoides Thell.	Lebanon	VRN-A1u'	-	+
	IG 46534	T.turgidum ssp. dicoccoides Thell.	Lebanon	VRN-A1u'	-	+
	IG 46538	T.turgidum ssp. dicoccoides Thell.	Lebanon	VRN-A1u'	-	+
	PI 470978	T.turgidum ssp. dicoccoides Thell.	Lebanon	VRN-A1u'	-	+
	IG 46287	T.turgidum ssp. dicoccoides Thell.	Palestynian Authority	VRN-A1u'	-	+
	IG 117890	T.turgidum ssp. dicoccoides Thell.	Syria	VRN-A1u'	-	+
	IG 117894	T.turgidum ssp. dicoccoides Thell.	Syria	VRN-A1u'	-	+
	IG 119405	T.turgidum ssp. dicoccoides Thell.	Syria	VRN-A1u'	-	+
	IG 119408	T.turgidum ssp. dicoccoides Thell.	Syria	VRN-A1u'	-	+
	IG 119428	T.turgidum ssp. dicoccoides Thell.	Syria	VRN-A1u'	-	+
	IG 119430***	T.turgidum ssp. dicoccoides Thell.	Syria	VRN-A1u'	-	+
	IG 119437	T.turgidum ssp. dicoccoides Thell.	Syria	VRN-A1u'	-	+
	IG 139279	T.turgidum ssp. dicoccoides Thell.	Syria	VRN-A1u'	-	+
	IG 139956	T.turgidum ssp. dicoccoides Thell.	Syria	VRN-A1u'	-	+
	IG 139993	T.turgidum ssp. dicoccoides Thell.	Syria	VRN-A1u'	-	+
	IG 45492	T.turgidum ssp. dicoccoides Thell.	Syria	VRN-A1u'	-	+
	IG 45502	T.turgidum ssp. dicoccoides Thell.	Syria	VRN-A1u'	-	+
	IG 45506	T.turgidum ssp. dicoccoides Thell.	Syria	VRN-A1u'	-	+
	IG 46277	T.turgidum ssp. dicoccoides Thell.	Syria	VRN-A1d	-	+
	IG 46286	T.turgidum ssp. dicoccoides Thell.	Syria	VRN-A1u'	-	+
	IG 46397	T.turgidum ssp. dicoccoides Thell.	Syria	VRN-A1u'	-	+
	IG 46420	T.turgidum ssp. dicoccoides Thell.	Syria	VRN-A1u'	-	+
	IG 46439	T.turgidum ssp. dicoccoides Thell.	Syria	VRN-A1u'	-	+
	IG 46443	T.turgidum ssp. dicoccoides Thell.	Syria	VRN-A1u'	-	+
	IG 46471	T.turgidum ssp. dicoccoides Thell.	Syria	VRN-A1u'	-	+
	IG 46480	T.turgidum ssp. dicoccoides Thell.	Syria	VRN-A1u'	-	+
	IG 46522	T.turgidum ssp. dicoccoides Thell.	Syria	VRN-A1u'	-	+
	PI 428017	T.turgidum ssp. dicoccoides Thell.	Turkey	VRN-A1u'	-	+
	PI 656867***	T.turgidum ssp. dicoccoides Thell.	Turkey	VRN-A1u'	-	+
* The indels within the 1st intron region of VRN-A1 are indicated. +/- denotes heterozygous state.
**These accessions contain large deletion of 7222 bp at the 1st intron of VRN-A1 (VRN-A1L). ***Accessions are indicated for which VRN-B1 promoter region was sequenced
